# Supplementary material for: Mapping the CP-Transgene Insert in the Papaya Genome and Developing a Hermaphrodite Transgenic Hybrid with Broad-Spectrum Resistance to Papaya Ringspot Virus
Source: Viruses. 2024 May 22;16(6):823. doi: 10.3390/v16060823 (PMC11209241; doi:10.3390/v16060823)
Supplement: Supplementary file 1 [file viruses-16-00823-s001.zip]

Archive with 1 entries (1 files):
- viruses-3007738-supplementary.pdf
